# Supplementary material for: Global Population Structure of a Worldwide Pest and Virus Vector: Genetic Diversity and Population History of the Bemisia tabaci Sibling Species Group
Source: PLoS One. 2016 Nov 17;11(11):e0165105. doi: 10.1371/journal.pone.0165105 (PMC5113902; doi:10.1371/journal.pone.0165105)
Supplement: S1 Table — aSamples with the same number were collected from neighboring locations and were pooled together for analysis after exact tests of population differentiation showed non-significant differentiation. bPopulation names refer to the geographic sampling location and were given a biotype alphabetic code (e.g. A, B) if they originated from a reference collection previously characterized. cGenBank accession number for mtCOI sequence of one individual from each of the populations sampled in this study. dNumber of adult females genotyped. * Populations that were excluded from the PCA analysis. (XLSX) [file pone.0165105.s007.xlsx]

## Sheet: Sheet1
Pooled population noa	Population nameb	Presumed status	Collection year	Original host and rearing information for lab cultured populations	Population affiliation with mitochondrial COI phylogeny clade	Accession numberc	Proposed species	N3
							3.5% pairwise distance cutoff (Dinsdale et al 2010, De Barro et al 2011)
1	Arizona A	Native, extinct	1997	Cotton	Americas/Caribbean	AY057122	New World	29
	(prototype biotype A)			Lab colony on poinsettia since 1981
2	Arizona B	Invasive		Cotton	N.Africa/ Mediterranean/Middle East	KX397298	MEAM 1	36
	(prototype			Lab colony on poinsettia since 1987
	biotype B)
3*	Australia	Native	2000	Euphorbia cyathophora	Australia-Asia	DQ130052	Australia	4
					(outlier to Asia I, II)
4	Burkina Faso 3	Native	1999	Cotton	N.Africa/ Mediterranean/Middle East	KX397299	Mediterranean	12
4	Burkina Faso 4	Native	1999	Tomato	N.Africa/ Mediterranean/Middle East	KX397300	Mediterranean	9
4	Burkina Faso 6	Native	2000	Tomato	N.Africa/ Mediterranean/Middle East	-	Mediterranean	4
5	Cameroon 2	Native	2004	Cassava	Sub-Saharan Africa	AF344246	Sub-Saharan Africa 4	6
5	Cameroon 14	Native	2004	Cassava	Sub-Saharan Africa	AF344255	Sub-Saharan Africa	6
6	CanIsl-1	Native	2009	Tomato	N.Africa/ Mediterranean/M.East	KX397301	Mediterranean	5
	(Canary Islands)
6	CanIsl-3	Native	2009	Tomato	N.Africa/ Mediterranean/M.East	KX397302	Mediterranean	6
6	CanIsl-4	Native	2009	Tomato	N.Africa/ Mediterranean/M.East	KX397303	Mediterranean	11
6	CanIsl-6	Native	2009	Solanum nigrum	N.Africa/ Mediterranean/M.East	KX397304	Mediterranean	10
7	China	Invasive	2007	Unknown	N.Africa/ Mediterranean/M.East	KX397305	Mediterranean	14
8*	China-Hainan	Native	1994	Cotton	Asia I	KX397306	Asia I	28
9	Cyprus 2006	Invasive	2006	Cucumber	N.Africa/ Mediterranean/M.East	KX397307	MEAM 1	30
10	Cyprus 2008	Undetermined	2008	Gerbera	N.Africa/ Mediterranean/M.East	KX397308	Mediterranean	30
11*	Cyp	Undetermined	2008	Unidentified plant	Asia	KX397309	Mediterranean	2 (♀,♂)
	(Cyprus-Ork)				(undetermined)
12	Egypt	Invasive	2001	Cucumber	N.Africa/ Mediterranean/M.East	DQ130055	MEAM 1	30
13	France	Undetermined	2007	Soybean	N.Africa/ Mediterranean/M.East	KX397310	Mediterranean	25
14	Greece-1	Invasive	2006	Melon	N.Africa/ Mediterranean/M.East	EF553328	MEAM 1	9
14	Greece-3	Invasive	2006	Bean	N.Africa/ Mediterranean/M.East	-	MEAM 1	4
15	Greece-2	Undetermined	2006	Tomato	N.Africa/ Mediterranean/M.East	KX397311	Mediterranean	17
16*	Guatemala	Native	1994	Cotton	Americas/ Caribbean	AF342771	New World	6
17	India	Native	1995	Watermelon	Asia II	KX397312	Asia	30
18	Israel Q	Native	2003	Cotton	N.Africa/ Mediterranean/M.East	KX397313	Mediterranean	29
				Lab colony since 1992
19	Israel-3 B	Undetermined	2007	Pepper	N.Africa/ Mediterranean/M.East	KX397314	MEAM 1	3
19	Israel-4 B	Undetermined	2007	Cotton	N.Africa/ Mediterranean/M.East	-	MEAM 1	4
20	Italy T	Introduced	2007	Euphorbia characias (monophagous)	Asia	KX397315	Italy	29
				Lab colony since 2004	(outlier, undetermined)
21	Ivory Coast	Native	2001	Okra	N.Africa/ Mediterranean/M.East	KX397316	Sub-Saharan Africa	9
22*	Jatropha-Puerto Rico	Native	Unknown	Jatropha gossypifolia (monophagous)	Americas/ Caribbean	KX397317	New World	28
				Lab colony since 1988
23	Mexico	Native	1993	Wild Solanum spp.	Americas/ Caribbean	KX397318	New World	9
24	Mexico-Culiacan	Native	1997	Cotton	Americas/ Caribbean	KX397319	New World	30
25*	Moorea-French Polynesia	Undetermined	2008	Unidentified plant species	Groups with Uganda-sweetpotato haplotype,	KX397320	Possibly non B. tabaci complex	7
					but distinct
26	Morocco	Introduced	2003	Tomato	N.Africa/ Mediterranean/M.East	KX397321	Mediterranean	9
27*	Mozambique	Native	1998	Wild species/unknown	East/South/Central Africa	KX397322	Sub-Saharan Africa	18
28	Pakistan K	Native	1995	Cotton	Asia II	AY057582	Asia II	30
29	Panama	Invasive	1992	Tomato	N.Africa/ Mediterranean/M.East	-	MEAM 1	6
30	Reunion-MS	Native	2008	Annual poinsettia (Euphorbia heterophylla) Lab colony since 2005	N.Africa/ Mediterranean/M.East	-	Indian Ocean (MS biotype)	10
31	Reunion-MS-2009	Native	2009	Annual poinsettia	N.Africa/ Mediterranean/M.East	KX397323	Indian Ocean (MS biotype)	29
32	Riverside A	Native, extinct	2006	Cotton	Americas/ Caribbean	AY057124	New World	30
				Lab colony since 1980
33	South Africa	Native	1999	Cassava	East/South/Central Africa	KX397324	Sub-Saharan Africa	25
34	Spain S	Introduced	2001	Ipomoea indica	Sub-Saharan Africa	KX397325	Sub-Saharan Africa	29
				Lab colony since 1995
35	Spain	Native	2008	Zucchini	N.Africa/ Mediterranean/M.East	KX397326	Mediterraenean	28
36	Sudan	Undetermined	1994	Bean (Phaselous species)	N.Africa/ Mediterranean/M.East	KX397327	Mediterraenean	6
37	Sudan Q-like	Native	1994	Cotton	N.Africa/ Mediterranean/M.East	KX397328	Mediterraenean	30
	L esterases
38	Turkey M	Native	1994	Cotton	N.Africa/ Mediterranean/M.East	KX397329	Mediterraenean	29
39	Uganda-cassava	Native	2000	Cassava	East Africa	KX397330	Sub-Saharan Africa	9
					(UG-1 haplotype)
40*	Uganda-sweetpotato	Native	1994	Sweet potato	B. tabaci group, outlier	KX397331	B. tabaci complex, possibly (22)	30
41	Yemen 1 – B2	Native	2006	Tomato	N.Africa/ Mediterranean/M. East	KX397332	MEAM 1	5
41	Yemen 2 – B2	Native	2006	Tomato	N.Africa/ Mediterranean/M. East	KX397333	MEAM 1	5
