# Supplementary material for: Global Population Structure of a Worldwide Pest and Virus Vector: Genetic Diversity and Population History of the Bemisia tabaci Sibling Species Group
Source: PLoS One. 2016 Nov 17;11(11):e0165105. doi: 10.1371/journal.pone.0165105 (PMC5113902; doi:10.1371/journal.pone.0165105)
Supplement: S2 Table — aNumber of alleles. b,cMean expected (HE) and observed (HO) heterozygosities (averaged across populations) (±SE). dInbreeding coefficient within individuals relative to the population (FIS). eNumber of populations that deviated from HWE in each locus out of a total of 41 populations (XLSX) [file pone.0165105.s008.xlsx]

## Sheet: Sheet1
Locus	Naa	Mean HEb	Mean HOc	FISd	N pop. out of HWEe
WF1B11	19	0.318 (0.048)	0.318 (0.050)	-0.001	-
WF2C01	19	0.367 (0.053)	0.306 (0.050)	0.167	1
WF2H06	19	0.234 (0.046)	0.255 (0.050)	-0.091	-
WF1B06	12	0.108 (0.026)	0.081 (0.022)	0.25	-
WF2E11	22	0.334 (0.051)	0.306 (0.050)	0.084	-
BEM6	19	0.200 (0.039)	0.031 (0.013)	0.847	8
BEM15	23	0.455 (0.041)	0.472 (0.049)	-0.039	-
BEM31	10	0.242 (0.036)	0.288 (0.047)	-0.19	-
BT-b103	14	0.327 (0.039)	0.234 (0.035)	0.284	6
BT-e49	41	0.530 (0.048)	0.469 (0.047)	0.115	3
BtIs1.2	42	0.372 (0.054)	0.332 (0.051)	0.105	1
MS145	13	0.275 (0.041)	0.176 (0.036)	0.36	1
MS177	18	0.361 (0.042)	0.314 (0042)	0.128	1
