# Supplementary material for: Global Population Structure of a Worldwide Pest and Virus Vector: Genetic Diversity and Population History of the Bemisia tabaci Sibling Species Group
Source: PLoS One. 2016 Nov 17;11(11):e0165105. doi: 10.1371/journal.pone.0165105 (PMC5113902; doi:10.1371/journal.pone.0165105)
Supplement: S3 Table — aSamples collected from neighboring locations, which showed non-significant differentiation (exact tests of population differentiation) were pooled together, as shown in S1 Table. bNumber of different alleles over loci. c,dExpected (HE) and observed (HO) heterozygosities over loci. eMean fixation index (F) over loci (±SE). fEstimate of null allele frequency using the EM algorithm as described in Materials and Methods. (XLSX) [file pone.0165105.s009.xlsx]

## Sheet: Sheet1
Popa	Statistic/ Locus	WF1B11	WF2C01	BEM6	BEM15	BEM31	BT-b103	MS145	MS177	BTe49	WF2H06	WF1B06	1.2	WF2E11
Arizona B	Nab	8	5	2	5	1	2	5	2	5	7	4	9	9
	HOc	0.806	0.861	0.028	0.75	0	0.056	0.444	0.083	0.25	0.694	0.111	0.444	0.778
	HEd	0.823	0.699	0.027	0.731	0	0.054	0.488	0.176	0.318	0.667	0.157	0.717	0.809
	Fe	0.021	-0.231	-0.014	-0.026		-0.029	0.089	0.525	0.213	-0.041	0.292	0.38	0.039
	Nullf	0.011				0.001		0.06	0.12	0.093		0.08	0.155	0.034
Arizona A	Na	1	1	2	8	1	1	1	1	2	1	0	0	0
	HO	0	0	0	0.759	0	0	0	0	0.069	0	0	0	0
	HE	0	0	0.238	0.724	0	0	0	0	0.067	0	0	0	0
	F			1	-0.048					-0.036
	Null	0.001	0.001	0.233	0.044	0.001	0.001	0.001	0.001		0.001
Riverside A	Na	1	0	1	6	1	4	1	1	1	1	0	0	0
	HO	0	0	0	0.533	0	0.103	0	0	0	0	0	0	0
	HE	0	0	0	0.539	0	0.506	0	0	0	0	0	0	0
	F				0.01		0.796
	Null	0.001		0.001	0.044	0.001	0.267	0.001	0.001	0.001	0.001
Mexico-Culiacan	Na	1	0	2	7	1	1	1	1	2	1	0	0	0
	HO	0	0	0	0.833	0	0	0	0	0.133	0	0	0	0
	HE	0	0	0.231	0.651	0	0	0	0	0.124	0	0	0	0
	F			1	-0.28					-0.071
	Null	0.001		0.23		0.001	0.001	0.001	0.001		0.001
Mexico	Na	2	3	2	5	1	1	1	1	4	1	0	0	0
	HO	0.111	0.25	0	0.625	0	0	0	0	0.222	0	0	0	0
	HE	0.105	0.594	0.494	0.68	0	0	0	0	0.296	0	0	0	0
	F	-0.059	0.579	1	0.08					0.25
	Null		0.202	0.331	0.03	0.001	0.001	0.001	0.001		0.001
Jatropha-Puerto Rico	Na	1	3	1	0	1	1	1	1	1	1	0	0	0
	HO	0	0.5	0	0	0	0	0	0	0	0	0	0	0
	HE	0	0.625	0	0	0	0	0	0	0	0	0	0	0
	F		0.2
	Null	0.001	0.001	0.001		0.001	0.001	0.001	0.001	0.001	0.001
Guatemala	Na	1	0	3	0	1	1	1	1	3	1	0	0	0
	HO	0	0	0	0	0	0	0	0	0.5	0	0	0	0
	HE	0	0	0.611	0	0	0	0	0	0.403	0	0	0	0
	F			1						-0.241
	Null	0.001		0.382		0.001	0.001	0.001	0.001		0.001
Panama	Na	3	6	1	2	2	3	3	2	4	4	2	4	5
	HO	0.8	0.667	0	0.167	0.167	0.667	0.667	0.333	0.333	0.667	0.167	0.5	0.833
	HE	0.66	0.75	0	0.486	0.153	0.486	0.625	0.278	0.417	0.681	0.153	0.625	0.681
	F	-0.212	0.111		0.657	-0.091	-0.371	-0.067	-0.2	0.2	0.02	-0.091	0.2	-0.224
	Null	0	0.06	0.001	0.217	0	0	0	0	0	0	0	0.046	0
Moorea-FP Polynesia	Na	1	0	0	2	2	1	1	0	0	0	0	0	0
	HO	0	0	0	0.286	0.286	0	0	0	0	0	0	0	0
	HE	0	0	0	0.245	0.245	0	0	0	0	0	0	0	0
	F				-0.167	-0.167
	Null	0.001					0.001	0.001
Australia	Na	4	1	1	3	1	1	1	4	1	0	0	1	1
	HO	1	0	0	0.5	0	0	0	0.5	0	0	0	0	0
	HE	0.656	0	0	0.406	0	0	0	0.719	0	0	0	0	0
	F	0.75	0	0	0.464	0	0	0	0.821	0	0	0	0	0
	Null		0.001	0.001		0.001	0.001	0.001	0.132	0.001			0.001	0.001
India	Na	3	0	2	4	4	2	1	3	5	0	0	3	0
	HO	0.3	0	0	0.6	0.467	0.1	0	0.533	0.867	0	0	0.167	0
	HE	0.265	0	0.064	0.681	0.505	0.095	0	0.438	0.611	0	0	0.466	0
	F	-0.132		1	0.118	0.076	-0.053		-0.218	-0.419			0.642
	Null			0.124	0.08	0.021		0.001					0.209
Pakistan K	Na	4	0	1	5	3	3	1	6	6	0	0	4	0
	HO	0.467	0	0	0.533	0.633	0.367	0	0.5	0.433	0	0	0.2	0
	HE	0.424	0	0	0.564	0.529	0.523	0	0.676	0.593	0	0	0.268	0
	F	-0.101			0.054	-0.196	0.299		0.26	0.27			0.255
	Null			0.001	0.04		0.098	0.001	0.106	0.105			0.068
China-Hainan	Na	3	1	1	2	2	3	1	0	1	0	0	0	0
	HO	0.571	0	0	0.036	0.036	0.357	0	0	0	0	0	0	0
	HE	0.51	0	0	0.035	0.035	0.631	0	0	0	0	0	0	0
	F	-0.121			-0.018	-0.018	0.434
	Null		0.001	0.001			0.179	0.001		0.001
China	Na	2	5	3	3	2	1	1	2	5	1	2	5	3
	HO	0.143	0.786	0	0.214	0.571	0	0	0.357	0.5	0	0.357	0.643	0.071
	HE	0.133	0.704	0.357	0.196	0.459	0	0	0.293	0.691	0	0.293	0.686	0.196
	F	-0.077	-0.116	1	-0.091	-0.244			-0.217	0.277		-0.217	0.063	0.636
	Null			0.292			0.001	0.001		0.082	0.001			0.154
Israel Q	Na	1	3	2	1	2	3	2	3	7	2	3	6	4
	HO	0	0.724	0.034	0	0.034	0.586	0.345	0.414	0.862	0.069	0.179	0.724	0.586
	HE	0	0.616	0.034	0	0.034	0.613	0.328	0.349	0.794	0.067	0.415	0.731	0.666
	F		-0.176	-0.018		-0.018	0.044	-0.051	-0.186	-0.085	-0.036	0.57	0.009	0.12
	Null	0.001			0.001		0.081					0.189		0.015
Israel-3, 4 B	Na	4	8	1	4	3	2	2	2	3	6	2	5	5
	HO	0.667	1	0	1	0.714	0.143	0.143	0.286	0.857	0.857	0.143	0.857	0.714
	HE	0.653	0.806	0	0.663	0.52	0.133	0.133	0.245	0.541	0.776	0.133	0.704	0.704
	F	-0.021	-0.241		-0.508	-0.373	-0.077	-0.077	-0.167	-0.585	-0.105	-0.077	-0.217	-0.014
	Null			0.001
Egypt	Na	8	9	2	10	2	4	5	3	3	8	3	15	11
	HO	0.567	0.5	0	0.8	0.5	0.133	0.3	0.167	0.367	0.867	0.2	0.7	0.633
	HE	0.775	0.799	0.285	0.715	0.375	0.242	0.383	0.183	0.383	0.789	0.238	0.781	0.751
	F	0.269	0.374	1	-0.119	-0.333	0.448	0.216	0.088	0.042	-0.098	0.159	0.103	0.156
	Null	0.121	0.172	0.255			0.091	0.059		0.013		0.051	0.001	0.05
Turkey M	Na	1	4	2	1	2	4	1	3	5	1	3	5	2
	HO	0	0.586	0.034	0	0.276	0.034	0	0.414	0.724	0	0.25	0.621	0.345
	HE	0	0.712	0.034	0	0.238	0.398	0	0.34	0.633	0	0.594	0.697	0.285
	F		0.176	-0.018		-0.16	0.913		-0.217	-0.145		0.579	0.11	-0.208
	Null	0.001	0.083		0.001		0.28	0.001			0.001	0.202	0.047	0
Cyprus 2008	Na	2	6	2	4	2	2	2	3	14	4	0	10	6
	HO	0.033	0.567	0.033	0.1	0.2	0.067	0.567	0.567	0.9	0.367	0	0.733	0.5
	HE	0.033	0.539	0.033	0.097	0.18	0.124	0.499	0.485	0.896	0.321	0	0.805	0.509
	F	-0.017	-0.05	-0.017	-0.034	-0.111	0.464	-0.135	-0.168	-0.004	-0.144		0.089	0.017
	Null						0.096						0.012	0.019
Cyprus 2006	Na	9	9	1	7	1	2	5	3	4	7	2	12	9
	HO	0.667	0.567	0	0.667	0	0.067	0.483	0.133	0.5	0.867	0.033	0.7	0.7
	HE	0.803	0.837	0	0.657	0	0.064	0.449	0.184	0.437	0.824	0.033	0.774	0.735
	F	0.17	0.323		-0.015		-0.034	-0.074	0.277	-0.144	-0.052	-0.017	0.096	0.048
	Null	0.069	0.163	0.001	0.011	0.001	0	0	0.078	0	0	0	0.036	0.022
Cyp (Cyprus-Ork)	Na	1	0	3	2	1	1	0	2	2	0	0	2	0
	HO	0	0	0.5	0.5	0	0	0	0	0.5	0	0	0.5	0
	HE	0	0	0.625	0.375	0	0	0	0.5	0.375	0	0	0.375	0
	F			0.2	-0.333				1	-0.333			-0.333
	Null	0.001		0.001		0.001	0.001		0.333
Italy T	Na	5	0	2	3	2	2	1	2	5	6	0	0	0
	HO	0.621	0	0.034	0.759	0.379	0.31	0	0.31	0.586	0.621	0	0	0
	HE	0.677	0	0.034	0.609	0.307	0.383	0	0.479	0.707	0.661	0	0	0
	F	0.083		-0.018	-0.245	-0.234	0.191		0.352	0.171	0.06
	Null	0.055					0.061	0.001	0.116	0.049	0.03
Greece-2	Na	1	4	3	3	2	2	2	2	13	2	2	7	6
	HO	0	0.235	0	0.294	0.353	0	0.353	0.471	0.588	0.588	0	0.412	0.294
	HE	0	0.445	0.581	0.388	0.291	0.498	0.36	0.457	0.874	0.457	0.245	0.642	0.315
	F		0.471	1	0.241	-0.214	1	0.019	-0.03	0.327	-0.288	1	0.358	0.066
	Null	0.001	0.13	0.371	0.071		0.333	0.006		0.153		0.236	0.153
Greece-1, 3	Na	5	8	1	4	1	3	3	2	2	7	4	9	11
	HO	0.615	0.615	0	0.538	0	0.154	0.385	0.077	0.154	0.923	0.231	0.462	0.538
	HE
	F	0.165	0.23		0.005		0.594	0.139	-0.04	-0.083	-0.164	-0.083	0.395	0.348
	Null	0.089	0.099	0.001		0.001	0.146	0.021					0.163	0.158
France	Na	3	5	4	3	2	6	3	3	6	2	2	6	3
	HO	0.68	0.4	0.08	0.52	0.76	0.48	0.52	0.76	0.72	0.4	0.042	0.72	0.16
	HE	0.473	0.399	0.115	0.506	0.5	0.65	0.51	0.61	0.751	0.32	0.117	0.719	0.215
	F	-0.438	-0.002	0.306	-0.028	-0.52	0.261	-0.02	-0.245	0.042	-0.25	0.644	-0.001	0.257
	Null		0.05				0.113			0.005		0.119		0.073
Morocco	Na	1	5	4	3	3	3	3	3	8	1	1	5	6
	HO	0	0.222	0.111	0.375	0.556	0.444	0.333	0.444	0.889	0	0	0.875	0.667
	HE	0	0.63	0.685	0.398	0.426	0.494	0.364	0.37	0.84	0	0	0.75	0.648
	F		0.647	0.838	0.059	-0.304	0.1	0.085	-0.2	-0.059			-0.167	-0.029
	Null	0.001	0.239	0.341			0.09				0.001	0.001		0.045
Spain	Na	4	3	4	4	4	5	3	2	16	3	3	3	5
	HO	0.357	0.179	0.036	0.25	0.821	0.143	0.357	0.429	0.821	0.143	0.107	0.75	0.536
	HE	0.35	0.165	0.725	0.335	0.565	0.2	0.354	0.375	0.897	0.196	0.103	0.656	0.485
	F	-0.02	-0.081	0.951	0.255	-0.454	0.284	-0.009	-0.143	0.084	0.273	-0.043	-0.144	-0.105
	Null			0.4	0.088		0.09			0.046	0.09
CanIsl-1, 3, 4, 6	Na	3	6	2	8	4	3	3	3	16	2	2	6	4
	HO	0.656	0.438	0	0.806	0.563	0.094	0.344	0.406	0.844	0.25	0.031	0.531	0.75
	HE	0.467	0.563	0.062	0.737	0.59	0.09	0.634	0.366	0.917	0.219	0.031	0.7	0.549
	F	-0.404	0.223	1	-0.094	0.047	-0.038	0.458	-0.111	0.079	-0.143	-0.016	0.241	-0.365
	Null		0.095	0.122	0.002	0.042		0.183		0.059			0.107
Spain S	Na	2	5	2	1	1	6	0	2	4	0	0	0	0
	HO	0.034	0.167	0.034	0	0	0.379	0	0.034	0.276	0	0	0	0
	HE	0.034	0.296	0.034	0	0	0.75	0	0.098	0.504	0	0	0	0
	F	-0.018	0.437	-0.018			0.494		0.648	0.453
	Null		0.14		0.001	0.001	0.22		0.111	0.147
Ivory Coast	Na	3	6	1	8	3	3	2	5	6	2	1	4	5
	HO	0.143	0.5	0	0.889	0.222	0.333	0	0.778	0.222	0.111	0	0.571	0.714
	HE	0.622	0.703	0	0.784	0.37	0.475	0.198	0.673	0.741	0.105	0	0.663	0.551
	F	0.77	0.289		-0.134	0.4	0.299	1	-0.156	0.7	-0.059		0.138	-0.296
	Null	0.3	0.083	0.001		0.145	0.076	0.213		0.299		0.001	0.098
Burkina Faso 3, 4, 6	Na	5	11	6	8	3	4	3	10	23	3	7	19	13
	HO	0.36	0.68	0.04	0.76	0.08	0.2	0.08	0.76	0.8	0.4	0.25	0.76	0.72
	HE	0.312	0.83	0.698	0.705	0.078	0.43	0.333	0.753	0.942	0.327	0.391	0.858	0.798
	F	-0.154	0.18	0.943	-0.078	-0.031	0.534	0.76	-0.01	0.15	-0.222	0.361	0.115	0.097
	Null		0.086	0.39			0.172	0.199		0.066		0.122	0.018	0.048
Cameroon 2, 14	Na	2	5	2	8	3	3	2	6	8	3	4	4	9
	HO	0.583	1	0	0.7	0.273	0.417	0	0.455	1	0.455	0.333	0.429	0.583
	HE	0.469	0.722	0.375	0.795	0.459	0.351	0.5	0.694	0.825	0.376	0.451	0.541	0.712
	F	-0.244	-0.385	1	0.119	0.405	-0.188	1	0.345	-0.212	-0.209	0.26	0.208	0.18
	Null
Uganda-sweetpotato	Na	1	1	0	6	5	5	4	13	8	0	0	0	3
	HO	0	0	0	0.133	0.633	0.333	0	0.8	0.571	0	0	0	0.5
	HE	0	0	0	0.245	0.547	0.397	0.719	0.848	0.837	0	0	0	0.625
	F				0.456	-0.159	0.161	1	0.057	0.317				0.2
	Null	0.001	0.001		0.138		0.085	0.419	0.027	0.135				0.001
Uganda-cassava	Na	1	0	1	4	1	3	1	2	6	0	0	0	2
	HO	0	0	0	0.571	0	0.778	0	0	0.625	0	0	0	0
	HE	0	0	0	0.694	0	0.623	0	0.494	0.633	0	0	0	0.5
	F				0.176		-0.248		1	0.012				1
	Null	0.001		0.001	0.039	0.001		0.001	0.331					0.333
Sudan Q-like	Na	3	1	2	2	2	5	3	2	4	2	3	4	2
	HO	0.633	0	0.033	0.333	0.633	0.7	0.6	0.533	0.6	0.067	0.167	0.733	0.567
	HE	0.476	0	0.033	0.42	0.455	0.538	0.476	0.464	0.637	0.064	0.309	0.621	0.486
	F	-0.33		-0.017	0.206	-0.392	-0.302	-0.26	-0.148	0.058	-0.034	0.461	-0.181	-0.166
	Null		0.001		0.067					0.019		0.136
Sudan	Na	4	6	1	6	4	2	3	6	8	3	0	0	0
	HO	0.333	0.5	0	1	0.833	0.333	0.167	0.5	0.667	0.333	0	0	0
	HE	0.625	0.75	0	0.778	0.583	0.444	0.403	0.778	0.861	0.292	0	0	0
	F	0.467	0.333		-0.286	-0.429	0.25	0.586	0.357	0.226	-0.143
	Null	0.176	0.131	0.001			0.082	0.195	0.135	0.111
Yemen 1, 2 – B2	Na	10	6	1	5	3	4	5	5	8	6	3	7	7
	HO	0.8	0.3	0	0.9	0.7	0.5	0.6	0.4	0.222	0.6	0.7	0.6	0.6
	HE	0.81	0.78	0	0.6	0.485	0.665	0.735	0.54	0.827	0.68	0.535	0.69	0.76
	F	0.012	0.615		-0.5	-0.443	0.248	0.184	0.259	0.731	0.118	-0.308	0.13	0.211
	Null		0.268	0.001			0.106	0.11	0.105	0.332	0.072		0.067	0.049
South Africa	Na	2	3	3	3	1	5	3	5	7	0	0	0	0
	HO	0.04	0.083	0	0.6	0	0.4	0	0.4	0.52	0	0	0	0
	HE	0.039	0.081	0.381	0.591	0	0.466	0.625	0.527	0.723	0	0	0	0
	F	-0.02	-0.032	1	-0.015		0.142	1	0.241	0.281
	Null			0.298	0.02	0.001	0.075	0.387	0.067	0.124
Mozambique	Na	0	0	3	3	1	7	4	6	9	0	0	0	0
	HO	0	0	0.059	0.417	0	0.333	0	0.222	0.5	0	0	0	0
	HE	0	0	0.413	0.569	0	0.711	0.722	0.644	0.764	0	0	0	0
	F			0.858	0.268		0.531	1	0.655	0.345
	Null			0.272	0.094	0.001	0.236	0.42	0.249	0.145
Reunion-MS	Na	4	2	4	1	3	3	2	1	2	2	1	1	2
	HO	0.3	0.1	0.125	0	0.3	0.1	0	0	0.2	0.4	0	0	0
	HE	0.525	0.095	0.492	0	0.505	0.395	0.48	0	0.42	0.48	0	0	0.18
	F	0.429	-0.053	0.746		0.406	0.747	1		0.524	0.167			1
	Null	0.173		0.267	0.001	0.166	0.233	0.327	0.001	0.165	0.055	0.001	0.001	0.204
Reunion-MS-2009	Na	4	2	6	3	2	3	2	7	2	4	2	1	5
	HO	0.759	0.103	0.069	0.621	0.828	0.483	0.517	0.828	0.414	0.793	0.034	0	0.759
	HE	0.578	0.098	0.523	0.51	0.495	0.587	0.498	0.686	0.328	0.504	0.034	0	0.714
	F	-0.313	-0.055	0.868	-0.218	-0.673	0.177	-0.039	-0.206	-0.261	-0.573	-0.018		-0.062
	Null			0.313			0.065						0.001
